# Supplementary material for: Flavobacterium sp. strain GJW24 ameliorates drought resistance in Arabidopsis and Brassica
Source: Front Plant Sci. 2023 Oct 13;14:1257137. doi: 10.3389/fpls.2023.1257137 (PMC10613084; doi:10.3389/fpls.2023.1257137)
Supplement: Supplementary file 4 [file Table_4.xlsx]

## Sheet: Sheet1
Table S4 List of the GJW24-upregulated genes, assigned to the category for molecular functions
Molecular Function
GO Tern	Oxidoreductase Activity (GO:0016491)	Oxidoreductase Activity, Acting on Paired Donors, with Incorporation or Reduction of Molecular Oxygen (GO:0016705)	Heme Binding (GO:0020037)	Tetrapyrrole Binding (GO:0046906)	Monooxygenase Activity (GO:0004497)	Glutathione Transferase Activity (GO:0004364)	Peroxidase Activity (GO:0004601)	Oxidoreductase Activity, Acting on Peroxide as Acceptor (GO:0016684)	Transferase Activity, Transferring Alkyl or Aryl (Other than Methyl) Groups (GO:0016765)	Iron Ion Binding (GO:0005506)	Antioxidant Activity (GO:0016209)	Transferase Activity, Transferring Glycosyl Groups (GO:0016757)	Catalytic Activity (GO:0003824)	Scopolin Beta-Glucosidase Activity (GO:0102483)
	AT2G36690	AT2G36690	AT1G73340	AT1G73340	AT1G73340	AT1G02930	AT2G38390	AT2G38390	AT2G41750	AT1G73340	AT2G38390	AT5G59530	AT2G22810	AT1G66270
	AT4G10500	AT1G73340	AT3G26830	AT3G26830	AT3G26830	AT1G02920	AT3G03670	AT3G03670	AT1G02930	AT3G26830	AT3G03670	AT5G16170	AT2G36690	AT1G66280
	AT5G59530	AT3G26830	AT2G38390	AT2G38390	AT1G04180	AT2G29460	AT1G14540	AT1G14540	AT1G02920	AT2G30750	AT1G14540	AT5G25820	AT4G10500	AT1G51470
	AT1G73340	AT1G06090	AT3G03670	AT3G03670	AT2G30750	AT5G62480	AT4G08770	AT4G08770	AT2G29460	AT2G27000	AT4G08770	AT2G25260	AT5G59530
	AT3G26830	AT1G06120	AT1G14540	AT1G14540	AT2G27000	AT5G02780	AT4G25090	AT4G25090	AT5G62480	AT5G48000	AT4G25090	AT1G64920	AT5G24410
	AT1G26380	AT1G04180	AT4G08770	AT4G08770	AT5G48000		AT3G01950	AT3G01950	AT5G02780	AT2G46950	AT3G01950	AT2G26480	AT4G29690
	AT1G06090	AT2G30750	AT2G30750	AT2G30750	AT2G46950					AT4G20235		AT1G05680	AT5G16170
	AT1G06120	AT2G27000	AT2G27000	AT2G27000	AT4G20235					AT3G26125		AT5G59520	AT1G73340
	AT1G25460	AT5G48000	AT5G48000	AT5G48000	AT3G26125					AT3G55970		AT2G15370	AT3G26830
	AT1G64590	AT2G46950	AT2G46950	AT2G46950	AT5G24140							AT1G08990	AT2G41750
	AT3G51680	AT4G20235	AT4G20235	AT4G20235								AT4G30290	AT1G72860
	AT3G29250	AT3G26125	AT3G26125	AT3G26125								AT5G57550	AT3G04220
	AT2G38390	AT5G24140											AT4G08450
	AT3G03670												AT5G25820
	AT1G14540												AT1G26380
	AT4G08770												AT1G06090
	AT4G25090												AT1G06120
	AT5G38900												AT1G54000
	AT1G04180												AT1G66270
	AT2G30750												AT1G66280
	AT2G27000												AT3G50290
	AT5G48000												AT5G47950
	AT2G46950												AT1G35910
	AT4G20235												AT2G25260
	AT3G26125												AT1G51790
	AT3G44550												AT5G24100
	AT1G01580												AT1G25460
	AT5G23990												AT1G64590
	AT3G55970												AT4G20460
	AT4G21850												AT3G51680
	AT3G09940												AT3G29250
	AT3G01950												AT1G21110
	AT5G24140												AT1G33960
													AT3G45080
													AT1G05660
													AT1G44180
													AT2G38390
													AT3G03670
													AT1G14540
													AT4G08770
													AT5G04120
													AT4G24340
													AT4G17660
													AT5G66710
													AT5G28080
													AT4G15975
													AT5G05530
													AT4G25090
													AT1G30550
													AT3G54150
													AT5G38100
													AT1G61480
													AT3G03500
													AT5G38900
													AT1G64920
													AT2G26480
													AT1G05680
													AT4G31110
													AT1G04180
													AT5G59520
													AT4G17483
													AT1G51470
													AT4G05200
													AT4G38830
													AT4G04490
													AT2G30750
													AT2G27000
													AT5G48000
													AT2G46950
													AT4G20235
													AT3G26125
													AT3G44550
													AT1G01580
													AT5G23990
													AT2G15370
													AT1G02930
													AT1G02920
													AT2G29460
													AT5G62480
													AT5G02780
													AT4G30120
													AT3G55970
													AT4G21850
													AT3G09940
													AT3G01950
													AT1G01680
													AT1G08990
													AT5G60650
													AT4G18250
													AT1G70460
													AT5G24140
													AT4G30290
													AT5G57550
